# Supplementary material for: Immunogenetic Profiling of SLE and LN among Jordanian Patients
Source: J Pers Med. 2022 Nov 25;12(12):1955. doi: 10.3390/jpm12121955 (PMC9782219; doi:10.3390/jpm12121955)
Supplement: Supplementary file 1 [file jpm-12-01955-s001.zip]

Archive with 1 entries (1 files):
- jpm-1991880-supplementary.pdf
